# Supplementary material for: Patterns of genetic divergence among populations of Aedes aegypti L. (Diptera: Culicidae) in the southeastern USA
Source: Parasit Vectors. 2019 Oct 30;12:511. doi: 10.1186/s13071-019-3769-0 (PMC6822358; doi:10.1186/s13071-019-3769-0)
Supplement: Supplementary file 3 — Additional file 3: Text S1. Microsatellite data used in analyses in Genpop format. Microsatellite data are from all populations indicated in Table 1. Missing data are indicated with 0000. [file 13071_2019_3769_MOESM3_ESM.txt]

Additional file 3: Text S1 
Microsatellite data in Genepop format. Genotype code pairs are arbitrarily assigned and do not correspond to fragment size. Missing data are indicated with 0000. Population codes: COL = Columbus, DTA = Daytona, ORL = Orlando, TMP = Tampa, SRA = Sarasota, FMY = Fort Myers, MIA = Miami, and KYW = Key West. 

---------------------------------------------------------

Title: Text file of all microsatellite data used in analyses. 
A9
B3
A1
AC1
AC2
AC5
CT2
B2
CT11132
pop
708COL, 1110 1615 1919 2727 3334 4040 4747 5757 7575
862COL, 1111 1717 2219 2730 3234 4444 4747 5754 7575
863COL, 1311 1615 2121 2727 3232 4044 4545 5755 6875
864COL, 1111 1715 2222 3030 3232 3944 4547 5757 7375
865COL, 1111 1715 2219 2729 3234 4044 4747 5757 7475
866COL, 1111 1515 2222 2729 3334 4044 4747 5757 6975
867COL, 1111 1615 2222 3030 3232 4044 4545 0000 7575
868COL, 1210 1615 2222 2730 3232 3744 4545 5755 7575
869COL, 1111 0000 2222 2729 3232 3944 0000 0000 7575
870COL, 1111 1717 2219 2730 3232 4444 4747 5752 7374
871COL, 1111 1717 2219 2730 3234 4044 4747 5752 7375
872COL, 1311 1515 1919 0000 3232 0000 4545 5757 0000
873COL, 0000 1515 2019 2931 3233 4044 4747 5757 7575
874COL, 1313 1615 2222 2730 3232 3938 4545 5752 6875
875COL, 1111 1615 1919 2729 3233 4038 4545 5752 7575
876COL, 1110 1515 2019 2730 3334 4044 4547 5754 7575
877COL, 0000 0000 2020 2830 3234 3839 0000 0000 0000
878COL, 1311 1717 1919 2730 3234 3944 4547 5753 7575
879COL, 1211 1717 2221 2930 3334 4044 4545 5754 7575
880COL, 1212 1717 1919 2929 3334 3844 4547 5754 7075
881COL, 1111 1515 1919 2830 3232 4041 4547 5754 7575
882COL, 1111 1515 2119 2931 3334 3939 4747 5754 7075
883COL, 1111 1717 2220 2731 3234 4144 4545 5757 6870
884COL, 1111 1717 2020 2830 3234 3944 4545 5753 7575
pop
621DTA, 1212 1515 1919 2730 3232 3839 4547 5754 6570
622DTA, 1212 1515 1919 2727 3232 3740 4547 5754 6574
623DTA, 1212 1515 1919 2727 3232 3840 4545 5755 7075
624DTA, 1212 1515 1919 2730 3232 3740 4547 5755 6574
625DTA, 1210 1515 1919 2727 3232 3840 4545 5755 6574
626DTA, 1212 1515 1919 2730 3232 3840 4547 5755 7475
627DTA, 1210 1515 1919 2727 3232 3740 4547 5755 7075
628DTA, 1212 0000 1918 2730 3232 3941 0000 0000 7475
629DTA, 1010 1515 2221 3030 3232 4040 4547 5757 7575
630DTA, 1010 1515 2221 3030 3232 3939 4747 5752 7575
631DTA, 1010 1514 2221 2730 3232 4040 4747 5752 7575
632DTA, 1010 1715 2119 2729 3234 3939 4747 5752 6375
633DTA, 0000 1515 2221 3030 3232 4040 4547 5652 7575
634DTA, 0000 1514 2221 2730 3232 4040 4747 5752 7575
635DTA, 1010 1515 2221 3131 3234 3939 4747 5754 7575
636DTA, 0000 1715 2119 2729 3434 3943 4747 5754 6375
637DTA, 1210 1716 2220 3131 3234 4044 4547 5754 7375
638DTA, 1010 1717 2222 2930 3234 4044 4547 5454 7375
639DTA, 1211 1515 1919 2728 3232 3939 4747 5754 7375
640DTA, 1111 1515 2219 3030 3234 4041 4545 5753 7575
643DTA, 1111 1515 1919 3030 3234 3941 4547 5754 7575
645DTA, 1212 1717 2221 2930 3232 3844 4547 5757 7375
646DTA, 1110 1615 2019 2730 3232 3940 4545 5756 7575
647DTA, 1210 1615 2119 2727 3232 3744 4545 5753 6975
648DTA, 1212 1515 2221 2730 3232 3841 4545 5757 7575
649DTA, 1212 1716 2221 2727 3232 3841 4747 5757 6975
650DTA, 1211 1615 2121 2727 3232 3741 4547 5753 6975
651DTA, 1110 1615 2221 2730 3335 3741 4547 5757 7575
892DTA, 1111 1715 2219 3030 3233 3939 0000 5752 0000
pop
675ORL, 1111 1615 2220 2731 3232 4043 4547 5757 7575
676ORL, 1111 1615 2222 2731 3235 4141 4545 5752 7575
667ORL, 1110 1616 1919 2730 3234 3840 4747 5753 7375
668ORL, 1111 1716 2221 2731 3234 3840 4747 5451 6175
669ORL, 1210 1515 1919 3030 3233 3844 4747 5754 6373
670ORL, 1111 1716 2119 2731 3232 3840 4747 0000 7375
671ORL, 1111 1616 2221 2731 3234 3840 4747 0000 6175
672ORL, 1110 1716 2119 2730 3234 3838 4747 0000 6175
652ORL, 1111 1615 1919 2729 3232 4444 4547 5755 7374
653ORL, 1211 1615 1919 2729 3232 4040 4547 5552 7373
654ORL, 1211 1515 2119 2730 3233 4444 4547 5755 7374
655ORL, 1111 1615 2119 2729 3233 4044 4547 5552 7373
656ORL, 1211 1515 1919 2729 3232 4040 4547 5755 7475
657ORL, 1110 1515 2119 2730 3232 4044 4547 5755 7374
658ORL, 1211 1515 1919 2730 3232 4444 4547 5552 7373
659ORL, 1111 1715 1919 2729 3233 4144 4547 0000 7575
660ORL, 1110 1715 2221 2731 3232 4041 4547 0000 5866
661ORL, 1111 1515 1919 3131 3232 4040 4747 0000 5865
662ORL, 1211 1715 1918 2731 3232 3938 4747 5752 5865
663ORL, 1111 1515 2119 3131 3232 4141 4747 5756 6675
664ORL, 1110 1715 2119 3131 3232 3942 4545 5752 5959
665ORL, 1111 1717 1818 2727 3232 3942 4747 5752 6675
673ORL, 1110 1716 2218 2730 3234 3940 4747 5754 5865
674ORL, 1110 1615 2219 2731 3234 3838 4747 5757 6567
679ORL, 1211 1715 1918 2731 3232 3942 4747 5757 7575
680ORL, 1110 1615 2221 2731 3232 3841 4547 5757 7575
681ORL, 1111 1717 1818 2731 3234 3839 4747 5757 7575
682ORL, 1111 1717 2118 2731 3232 3841 4747 5752 6668
pop
571TMP, 1210 1616 2219 2731 3232 4040 4747 5757 6075
572TMP, 1212 1616 1918 2727 3234 4044 4747 5757 6375
573TMP, 1312 1515 2019 2731 3232 3939 4547 5753 7373
574TMP, 1212 1616 2221 3030 3434 4040 4747 5757 6375
575TMP, 1010 1616 2221 2730 3234 4044 4747 5754 6376
576TMP, 1111 1615 2019 2930 3535 3944 4547 5754 7073
577TMP, 1010 1616 1918 2727 3232 4044 4747 5757 6375
578TMP, 1211 1616 2219 2731 3232 3739 4747 5752 6567
556TMP, 1110 1615 2020 2727 3232 3838 0000 5757 6464
557TMP, 1110 1615 2120 2727 3233 3940 4547 5757 6464
558TMP, 1110 1716 2019 2727 3232 3939 4547 5555 7375
559TMP, 1211 1716 2121 2727 3232 3944 4547 5557 6064
560TMP, 1211 1717 2121 2727 3232 3943 4747 5757 6170
561TMP, 1210 1515 2119 3030 3232 3740 4547 5753 6574
562TMP, 1211 1717 2121 2727 3232 3843 4547 5755 6064
563TMP, 1211 1716 2221 2727 3232 4044 4547 5752 6161
564TMP, 1211 1515 1918 3031 3334 4044 4547 5752 6364
565TMP, 1212 1717 1919 3030 3334 4040 4547 5752 6363
566TMP, 1110 1716 2219 2728 3232 3740 4747 5752 6275
567TMP, 1010 1515 2219 2727 3232 4141 4547 0000 7575
568TMP, 1111 0000 2219 2727 3232 4141 4747 0000 7575
569TMP, 1110 1716 2019 2728 3232 3841 4747 0000 7575
595TMP, 1111 1615 2219 2727 3232 4043 4647 5551 7575
579TMP, 1212 1616 1919 2731 3232 3939 4545 5752 7575
580TMP, 1210 1616 1919 2731 3235 3939 4547 5752 0000
582TMP, 1010 1717 2019 2731 3235 3838 4545 5752 7575
583TMP, 1212 1716 2019 2731 3232 3838 4545 5752 7575
585TMP, 1010 1616 1919 2730 3232 3941 4547 5652 7575
pop
814SRA, 1111 1715 2119 3030 3535 3938 4747 5552 7375
815SRA, 1110 1616 2119 2729 3234 3938 4747 5755 7575
816SRA, 1111 1615 2119 3030 3435 3842 4747 5753 6573
817SRA, 1110 1716 1919 2729 3535 4244 4747 5753 7375
818SRA, 1111 1716 1919 2730 0000 3944 4747 5753 6573
819SRA, 1111 1615 2119 2730 3232 3942 4747 5755 6273
820SRA, 1010 1715 2119 3030 3535 3944 4747 5753 7375
821SRA, 1111 1616 2119 2729 3535 3839 4747 5653 6473
822SRA, 1110 1716 2119 2730 3234 3838 4747 5752 7575
823SRA, 1110 1615 2119 3030 3234 4244 4747 5753 6473
687SRA, 1110 1717 2119 2731 3233 3738 4547 5752 7575
688SRA, 1211 1515 2119 2931 3234 3739 4747 5752 7575
689SRA, 1111 1515 2019 3030 3234 4042 4547 5350 7575
824SRA, 1010 1515 2019 3030 3232 4040 4545 0000 0000
825SRA, 1212 1615 1919 2730 3233 3840 4545 0000 7575
826SRA, 1210 1614 1919 2730 3334 3840 4545 0000 7575
827SRA, 1111 1616 2220 2728 3234 4040 4547 5752 7375
828SRA, 1010 1514 2220 3030 3233 3840 4545 5753 7575
829SRA, 1210 1515 2019 2830 3434 4040 4547 5754 6473
830SRA, 1111 1715 2119 2931 3232 3940 4547 5754 6969
831SRA, 1111 1715 2121 2729 3234 4444 4747 5754 7373
833SRA, 1010 1715 2119 3031 3233 3840 4547 5754 6969
834SRA, 1010 0000 2119 2931 3233 3840 0000 0000 6969
836SRA, 1212 1616 2220 2728 3234 4040 4547 5754 7475
699SRA, 1111 0000 1919 2830 3232 3840 4545 0000 7575
994SRA, 1110 1615 2119 3030 3232 3940 4747 5757 7575
999SRA, 1111 1715 2119 2830 3232 3839 0000 5754 0000
1003SRA, 1311 1515 1919 2730 3233 3740 0000 5757 7575
1014SRA, 1010 0000 2219 2730 3232 3841 0000 5757 7574
pop
611FMY, 1211 1615 2221 2730 3434 3641 4747 5350 6363
587FMY, 1211 1515 1919 2830 3434 3940 4547 5757 6075
588FMY, 1211 1715 1919 2730 3234 3940 4547 5755 6375
589FMY, 1110 1515 1918 2830 3235 3737 4545 5755 6075
590FMY, 1210 1615 1919 2830 3233 3740 4545 5755 0000
591FMY, 1212 0000 1918 2727 3435 3739 4547 0000 6075
597FMY, 0000 1715 2119 2727 3232 3939 4547 5752 6075
598FMY, 1111 1616 2221 2730 3232 4444 4747 5757 7475
599FMY, 1111 1615 2221 3131 3233 3840 4747 5350 6475
600FMY, 1111 1615 2221 2731 3232 3840 4547 5350 7575
601FMY, 1010 1715 2121 2731 3232 3740 4547 5753 5974
602FMY, 1110 1615 1918 2729 3234 3944 4747 5753 7375
603FMY, 1111 1716 2121 2729 3234 3939 4747 5752 6475
604FMY, 1210 1615 1918 2729 3234 3944 4747 5753 7373
613FMY, 1111 1615 2121 2729 3232 3839 4747 5752 7575
614FMY, 1111 0000 1919 2730 3232 3840 4547 0000 7075
615FMY, 1111 1615 2121 2731 3234 3839 4747 5350 7575
616FMY, 1211 1615 2218 2731 3235 3944 4747 5752 7373
617FMY, 1210 1715 2219 2830 3232 3939 4545 5752 7575
619FMY, 1210 1616 1919 2931 3235 3844 4747 5353 7375
992FMY, 1110 1615 1919 2931 3235 3944 0000 5754 0000
592FMY, 1210 1716 1919 3131 3234 3939 4747 5755 6475
593FMY, 1212 1615 1919 3131 3234 3939 4747 5755 6364
605FMY, 1212 0000 1919 2730 3234 3944 0000 0000 6375
606FMY, 1210 1615 1919 3131 3232 4040 4747 5754 6363
607FMY, 1210 1716 1919 2730 3232 4144 4747 5754 7575
608FMY, 1212 1615 1919 3131 3234 4144 4747 5754 7575
609FMY, 1212 1615 1919 3131 3234 3939 4747 5754 7575
610FMY, 1212 1615 1919 3131 3232 3939 4747 5754 6363
pop
523MIA, 1111 1716 2219 3030 3232 4242 4747 5755 6574
524MIA, 1210 1514 1919 2727 3234 4143 4547 5555 6275
525MIA, 1111 1715 1919 2730 3232 4038 4747 5755 6164
526MIA, 1110 1715 2119 2730 3232 3940 4545 5753 6675
527MIA, 1211 1515 2221 3030 3234 3939 4747 5755 7575
528MIA, 1211 1615 1919 2727 3234 3939 4547 5755 5975
529MIA, 1212 1615 2219 2730 3234 3737 4747 5757 6273
530MIA, 1211 1515 2221 2730 3234 3838 4747 5753 7575
548MIA, 1110 1615 1919 2729 3232 4043 4547 5752 7575
549MIA, 1212 1515 2219 2731 3232 3940 4547 5653 7575
550MIA, 1212 1715 2119 2730 3234 4040 4545 5752 7575
551MIA, 1212 1515 2221 2731 3232 3940 4547 5757 7575
552MIA, 1212 1717 2119 2730 3234 4040 4545 5752 7575
553MIA, 1212 1715 1919 2730 3234 4144 4545 5757 7575
531MIA, 1211 1515 2121 2731 3234 3939 4645 5753 7575
532MIA, 1010 1615 1919 3030 3232 3939 4747 5753 7375
533MIA, 1210 1515 2218 3030 3232 3944 4547 5653 7375
534MIA, 1210 1515 1919 3030 3232 3939 4547 5652 6775
535MIA, 1110 1615 1919 3030 3234 3939 4547 5350 7375
536MIA, 1210 1615 1919 3030 3234 3939 4547 5350 7375
537MIA, 1110 1615 2219 3030 3232 3944 4547 5754 6775
538MIA, 1110 0000 1919 3030 3232 3939 0000 0000 7375
853MIA, 1111 1715 2218 2730 3232 0000 0000 5754 0000
539MIA, 1210 1615 2218 2727 3234 3944 4545 5753 6274
541MIA, 1210 1717 2221 3131 3232 3944 4545 5754 6275
542MIA, 1210 1615 2222 2727 3234 3944 4547 5754 7575
543MIA, 1110 1717 2221 3030 3234 3944 4545 5754 7475
545MIA, 1211 1716 2118 2730 3234 3944 4545 5753 7474
547MIA, 1211 1717 2221 3031 3234 4444 4545 5353 0000
pop
715KYW, 1212 1514 2121 2731 3232 4144 4547 5755 7374
716KYW, 1212 1615 2121 3031 3234 4138 4547 5755 7075
717KYW, 1212 1615 2119 3031 3232 3841 4547 5755 6270
718KYW, 1212 1616 2219 2831 3232 4040 4545 5755 6370
719KYW, 1210 1615 2119 2730 3234 4039 4747 5753 7475
720KYW, 1212 1616 2119 2831 3234 4141 4545 5754 6270
721KYW, 1212 1615 2121 3031 3233 3838 4747 5754 7075
722KYW, 1212 1615 2119 2831 3233 3939 4747 5752 6170
723KYW, 1212 1615 2119 2831 3233 3939 4547 5752 7073
724KYW, 1211 1515 1919 3031 3232 4040 4547 5752 6975
725KYW, 1212 1615 2121 3031 3234 3941 4547 5752 6170
726KYW, 1211 1615 2119 2730 3232 3944 4747 5352 6975
727KYW, 1310 1515 2219 3031 3232 3941 4547 5653 6375
728KYW, 1110 1515 1919 3031 3232 3941 4547 5653 6975
729KYW, 1210 1615 2221 2730 3232 4044 4747 5754 6369
730KYW, 1212 1414 2121 2731 3232 4144 4547 5754 6370
731KYW, 1210 1616 2119 3030 3234 4141 4545 5754 7075
732KYW, 1210 1616 2221 2831 3232 4041 4547 5754 6370
733KYW, 1212 1615 2121 3131 3233 3941 4547 5754 7075
734KYW, 1310 1615 1919 2730 3232 3944 4547 5754 6369
735KYW, 1212 1614 2119 2731 3232 3940 4547 5754 7373
